# Supplementary material for: Effectiveness of Pre-Hospital Tourniquet in Emergency Patients with Major Trauma and Uncontrolled Haemorrhage: A Systematic Review and Meta-Analysis
Source: Int J Environ Res Public Health. 2021 Dec 6;18(23):12861. doi: 10.3390/ijerph182312861 (PMC8657739; doi:10.3390/ijerph182312861)
Supplement: Supplementary file 1 [file ijerph-18-12861-s001.zip]

Archive with 2 entries (1 files):
- ijerph-1443262-supplementary/
- ijerph-1443262-supplementary/Supplementaries  SR Tourniquet.pdf
